# Supplementary material for: Innovation for the Sake of Innovation? How Does Robotic Hepatectomy Compare to Laparoscopic or Open Resection for HCC—A Systematic Review and Meta-Analysis
Source: Cancers (Basel). 2022 Jul 11;14(14):3359. doi: 10.3390/cancers14143359 (PMC9318519; doi:10.3390/cancers14143359)
Supplement: Supplementary file 1 [file cancers-14-03359-s001.zip]

Archive with 1 entries (1 files):
- cancers-1812733-supplementary.pdf
